# Supplementary material for: Bacillus subtilis RadA/Sms-Mediated Nascent Lagging-Strand Unwinding at Stalled or Reversed Forks Is a Two-Step Process: RadA/Sms Assists RecA Nucleation, and RecA Loads RadA/Sms
Source: Int J Mol Sci. 2023 Feb 25;24(5):4536. doi: 10.3390/ijms24054536 (PMC10003422; doi:10.3390/ijms24054536)
Supplement: Supplementary file 1 [file ijms-24-04536-s001.zip]

Archive with 1 entries (1 files):
- ijms-2208022-supplementary.pdf
